# Supplementary material for: Retinoic acid improves baseline barrier function and attenuates TNF-α-induced barrier leak in human bronchial epithelial cell culture model, 16HBE 14o-
Source: PLoS One. 2020 Dec 10;15(12):e0242536. doi: 10.1371/journal.pone.0242536 (PMC7728186; doi:10.1371/journal.pone.0242536)
Supplement: S2 File — This file contains the data used to construct all graphs as well as the effects of retinoic acid on 16HBE barrier function after 24-hours of exposure. (XLSX) [file pone.0242536.s002.xlsx]

## Sheet: Sheet1
Data used in Fig 1
Transepithelial Electrical Resistance (Ω x cm2)
	Control	5µM RA	15µM RA	50µM RA
1	1070.07	1679.29	1601.02	2133.8
2	1052.22	1351.08	1584.12	2266.33
3	1164.29	1373.32	1632.26	2004.83
4	1191.87	1502.29	1721.98	2046.63
14C-Mannitol Flux Rate (pmol/min/cm2)
	Control	5µM RA	15µM RA	50µM RA
1	2.07	1.71	1.52	1.39
2	1.94	1.94	1.7	1.63
3	1.96	1.99	1.61	1.6
4	2	1.78	1.55	1.58
Retinoic Acid vs 16HBE Barrier Function at 24-hours
Transepithelial Electrical Resistance (Ω x cm2)
	Control	5µM RA	15µM RA	50µM RA
1	1311.78	1402.67	1465.05	1440.1
2	1219.99	1434.75	1278.8	1051.56
3	1260.98	1488.22	1177.21	1174.54
4	1334.95	1524.76	1313.56	1215.53
14C-Mannitol Flux Rate (pmol/min/cm2)
	Control	5µM RA	15µM RA	50µM RA
1	2.37	2.5	2.24	2.45
2	1.7	1.98	2.04	2.3
3	1.93	1.94	2.33	2.31
4	2	2.06	2.37	2.31
Data used in Fig 2
Raw TNF-α Production (pg/mL)
	Control	TNF-α
1	674	533
2	686	650
3	754	588
4	690	665
Percent of Control TNF-α Production
	Control	TNF-α
1	96.1	76
2	97.8	92.7
3	108.6	83.9
4	98.4	94.9
Data used in Fig 3
Transepithelial Electrical Resistance (Ω x cm2)
	Control	TNF-α	5µM RA	15µM RA	50µM RA
1	1455.52	811.5	884.54	1178.49	1231.94
2	1356.65	808.82	846.24	1231.94	1237.29
3	1454.63	840.49	798.13	1223.92	1220.36
4	1191.86	775.86	839.11	1158.01	1198.09
14C-Mannitol Flux Rate (pmol/min/cm2)
	Control		5µM RA	15µM RA	50µM RA
1	2.2	3.13	3.08	2.84	2.55
2	2.33	3.3	3.35	2.75	2.81
3	2.48	3.67	3.64	3.07	2.91
4	2.48	3.68	3.32	2.78	2.89
Data used in Fig 4
3H-Lactulose Flux Rate (pmol/min/cm2)
	Control (24-hrs)	TNF-α	Control (48-hrs)	TNF-α
1	0.85	1.22	0.85	1.75
2	0.89	1.17	0.91	1.77
3	0.87	1.33	0.91	1.81
4	0.83	1.31	0.9	1.79
14C-Inulinl Flux Rate (pmol/min/cm2)
	Control	TNF-α	TNF-α+50µM RA
1	0.043	0.071	0.046
2	0.045	0.082	0.053
3	0.044	0.068	0.05
4	0.042	0.073	0.05
Data used in Fig 6
Raw Band Density
	Control (Upper)	TNF-α	TNF-α+50µM RA	Control (Lower)	TNF-α	TNF-α+50µM RA
1	2.74664e+06	2.79747e+06	4.11662e+06	915998	1013288	772893
2	3.56919e+06	2.68957e+06	4344732	809623	1.12486e+06	660960
3	4345344	3.01562e+06	4311764	1.07976e+06	1190158	732987
Upper-to-lower Band Density
	Control (Upper)	TNF-α	TNF-α+50µM RA
1	3.39	2.76	5.33
2	3.31	2.39	6.57
3	4.74	2.53	5.88
Data used in Fig 7
Raw Band Density
	Control	TNF-α	TNF-α+50µM RA
1	5370.29	7327.37	4670.88
2	4738.46	6248.35	5050.06
3	4685.26	7561.35	4266.01
Percent of Control Band Density
	Control	TNF-α	TNF-α+50µM RA
1	108.9	148.6	94.7
2	96.1	126.7	102.4
3	95	153.3	86.5
Data used in Fig 8
Effect of Retinoic Acid on IL-6-induced 16HBE Barrier Leak
	Control	Interleukin-6 (IL-6)	IL-6 + 5µM RA	IL-6 + 15µM RA	IL-6 + 15µM RA
1	1.71	2.15	1.08	1.09	1.34
2	1.69	2.59	1.38	1.05	1.2
3	1.9	2.02	1.59	0.98	1.14
4	1.7	2.98	1.52	1.24	1.16
